# Supplementary material for: Assessing insomnia management in community pharmacy setting in Jordan: A simulated patient approach
Source: PLoS One. 2019 Dec 13;14(12):e0226076. doi: 10.1371/journal.pone.0226076 (PMC6910704; doi:10.1371/journal.pone.0226076)
Supplement: S1 Data — (ZIP) [file pone.0226076.s001.zip]

Archive with 4 entries (4 files):
- simulated patient insomnia results.docx
- insomina visits all 67.xlsx
- INSOMNIA.sav
- insomnia results.spv
