# Supplementary material for: Assessing insomnia management in community pharmacy setting in Jordan: A simulated patient approach
Source: PLoS One. 2019 Dec 13;14(12):e0226076. doi: 10.1371/journal.pone.0226076 (PMC6910704; doi:10.1371/journal.pone.0226076)
Supplement: S1 Data — (ZIP) [file pone.0226076.s001.zip › insomina visits all 67.xlsx]

## Sheet: Sheet1
No.	scenario	name	pharmacy type	location	dispensary load	day of week	time of visit	exact time	duration of visit	pharmacist gender	PHARMACIST EST. AGE	who has the symptoms	what are the signs/symptoms	duration	frequency	reliever/aggrevator	associated/other symptoms	determine actions already taken	checked for any medical condition/Rx medicine	checked for drug or known allergy	patient was informed about the time taken for medication to have an effect	introduce himself	explained need for asking questions	aviods inappropriate language	asked if additional info required	establish patient preference	checked patient understanding of recommendations	offered appropriate non-pharmaceutical advice	offered patient access back to the pharmacy	recommendation	drug name	price	strength	dose	duration	brand name	generic name	dose	form	admin times	contraindications	interactions	if forget a dose	side effects	additions
1	2	صيدلية ساندرا	1	f7es	0	Saturday	am	12.3	2.5	f	40	1	0	0	0	1	0	1	0	0	0	0	0	1	0	0	0	0	0	3	songha night	7.12				1	0	0	0	0	0	0	0	0	0
2	2	صيدلية الباكالوريا	1	f7es	0	Saturday	am	11	1.3	m	40	0	0	0	0	0	0	0	0	0	0	0	0	1	0	0	0	0	0	3	songha night	0				0	0	1	0	1	0	0	0	0	0
3	2	صيدلية عاشور	1	salt	0	Saturday	am	10	0.45	m	50	0	0	0	0	0	0	0	0	0	0	0	0	1	0	0	0	0	0	2															babonej/mint
4	2	صيدلية ميسرة	1	salt	2	Saturday	am	11	3	f	35	0	0	0	0	0	0	0	0	0	0	0	0	1	0	1	0	0	0	3	Panadol night/ songha night	7.4				1	0	0	0	0	0	0	0	0	yanson
5	2	صيدلية دواكم	2	sweileh	0	Saturday	am	11	1.45	f	30	1	1	0	0	0	0	0	0	0	0	0	0	1	0	1	0	0	0	3	Panadol night/ songha night	0				1	0	0	0	0	0	0	0	0	0
6	2	صيدلية صيام	1	sweileh	0	Saturday	am	11.3	1	f	25	1	1	0	0	0	0	0	0	0	0	0	0	1	0	0	0	0	0	2
7	2	صيدلية خالد بن الوليد	1	jabal H	0	Saturday	pm	6	1	f	20	0	0	0	0	0	0	0	0	0	0	0	0	1	0	0	0	0	0	3	panadol night	0				1	0	0	0	0	0	0	0	0	0
8	2	صيدلية فارما بلازا	2	jabal H	1	Saturday	pm	9	1	m	50	0	0	0	0	0	0	0	0	0	0	0	0	1	0	1	0	0	0	3	panadol night / songha night	0				1	0	0	0	0	0	0	0	0	0
9	2	صيدلية شوكت	1	jabal H	0	Saturday	pm	8	1	m	10	0	0	0	0	0	0	0	0	0	0	0	0	1	0	0	0	0	0	3	panadol night	0				1	0	0	0	0	0	0	0	0	0
10	2	صيدلية خميس	1	jabal H	0	Saturday	pm	7	1	m	40	0	0	0	0	0	0	0	0	0	0	0	0	1	0	0	0	0	0	3	panadol night	0				1	0	0	0	0	0	0	0	0	0
11	2	صيدلية الفخر	1	jabal H	0	Saturday	pm	7.3	1	m	30	0	0	0	0	0	0	0	0	0	0	0	0	1	0	1	0	0	0	3	Panadol night/ songha night	0				1	0	0	0	0	0	0	0	0	0
12	2	صيدلية أحمد	1	sweileh	2	Saturday	pm	7	2.5	f	25	0	1	0	0	1	1	0	0	0	0	0	0	1	0	1	0	0	0	3	Panadol night/ songha night	0				1	1	0	0	0	0	0	0	0	0
13	2	صيدلية روحي	2	abdoun	0	Sunday	am	10.3	2	f	30	0	0	0	0	0	0	0	0	0	0	0	0	1	0	0	0	0	0	3	panadol night	2.77				1	0	0	0	0	0	0	0	0	0
14	2	صيدلية روحي	2	dabouq	0	Sunday	am	11.3	2.3	f	30	1	1	0	1	0	0	0		0	0	0	0	1	0	0	0	0	1	4
15	2	صيدلية روحي	2	wadi saqra	0	Monday	am	10	2	f	30	1	0	0	0	0	0	1	0	0	0	0	0	1	0	0	0	0	0	3	songha night	0				1	1	1	0	1	0	0	0	0	0
16	2	صيدلية ريميديز	1	meka	0	Monday	am	10.3	3.5	f	30	0	0	0	0	0	0	0	0	0	0	0	0	1	0	1	0	0	0	3	panadol night/songha night/ nervikan/ valerian	0				1	1	1	0	1	0	0	0	0	0
17	2	صيدلية التلال	1	tla'a ali	0	Tuesday	am	10.3	3	f	28	1	0	0	0	0	0	0	0	0	0	0	0	1	0	0	0	0	0	3	nevikan	0				0	0	1	0	1	0	0	0	0	0
18	2	صيدلية خالدة	1	tla'a ali	0	Tuesday	am	11	1	f	30	0	0	0	0	0	0	0	0	0	0	0	0	1	0	1	0	0	0	3	songha night	1				0	0	0	0	0	0	0	0	0	0
19	2	صيدلية فلسطين الحديثة	1	zarqa	0	Tuesday	pm	4	0.2	f	28	0	0	0	0	0	0	0	0	0	0	0	0	1	0	0	0	0	0	2
20	2	صيدلية التوفيق	1	zarqa	1	Monday	pm	5	3.5	m	40	0	0	0	0	0	0	0	0	0	0	0	0	1	0	0	0	0	0	3	valerian	6.3				1	0	1	0	1	0	0	0	0	milk/ yanson
21	2	صيدلية مدينة الشرق	1	zarqa	2	Wednesday	pm	9	3	f	35	0	0	0	0	0	0	0	0	0	0	0	0	1	0	0	0	0	1	3	panadol night/ finallerg	2.98				1	0	1	0	1	0	0	0	0	vitamin C/ avoid caffiene/ yansoon
22	2	صيدلية الاسرة	2	zarqa	0	Tuesday	pm	5	1.4	m	33	0	0	0	0	0	0	0	0	0	0	0	0	1	0	0	0	0	0	3	panadol night	2.77				1	0	1	0	1	0	0	0	0	0
23	2	صيدلية بشرى	1	zarqa	0	Wednesday	pm	5.3	1	f	35	0	0	0	0	0	0	0	0	0	0	0	0	1	0	0	0	0	0	3	panadol night	0				1	0	0	0	0	0	0	0	0	drink milk
24	2	صيدلية عمر الحديثة	1	zarqa	0	Thursday	pm	8	1.2	m	55	1	1	0	0	0	0	0	0	0	0	0	0	1	0	0	0	0	0	4
25	2	صيدلية جوهرة مكة	1	zarqa	0	Thursday	pm	8.3	0.35	m	45	0	0	0	0	0	0	0	0	0	0	0	0	1	0	0	0	0	0	4
26	2	الفيحاء	1	amman	0	Saturday	pm	9	1	m	50	0	0	0	0	0	0	0	0	0	0	0	0	1	0	0	0	0	0	3	panadol night	0				0	0	1	1	1	0	0	0	0	0
27	2	الحناوي	1	amman	0	Saturday	pm	9.3	1	m	50	1	0	0	0	1	0	0	0	0	0	0	0	1	0	0	0	0	0	2
28	2	نور عمان	1	amman	0	Saturday	pm	11	1.53	m	40	0	0	0	0	0	0	0	0	0	0	0	0	1	0	0	0	0	0	3	panadol night	0				1	0	1	0	0	0	0	0	0	herbs and milk before bedtime
29	2	دواكم صويلح	2	amman	0	Sunday	pm	11.3	3.13	m	30	0	0	0	0	0	0	0	0	0	0	0	0	1	0	0	0	0	0	3	valerian	6.3				1	0	1	1	1	0	0	0	0	0
30	2	المطارروحي	2	amman	0	Saturday	pm	4	0.45	m	30	0	0	0	0	0	0	0	0	0	0	0	0	1	0	0	0	0	0	3	songha night	0				1	0	1	1	0	0	0	0	0	0
31	2	فارمسي ون المطار	2	amman	0	Wednesday	am	10	2	f	26	0	0	0	0	0	0	0	0	0	0	0	0	1	0	0	0	0	0	3	panadol night/ panda night	1.6				1	0	0	0	0	0	0	0	0	0
32	2	صيدلية هنادي	1	sweileh	0	Saturday	pm	10.3	3	m	50	0	1	0	0	0	0	0	0	0	0	0	0	1	0	0	0	0	0	3	deanxit	0.75				0	0	0	0	0	0	0	0	0	0
33	2	drug centre	1	khalda	0	Monday	pm	9	3	m	28	0	0	0	0	0	0	0	0	0	0	0	0	1	0	1	0	0	0	3	panadol night/songha night	2.77				1	0	1	1	1	0	0	0	0	0
34	2	صيدلية التلال	1	tla ali	0	Sunday	pm	10	1	m	40	0	0	0	0	0	0	0	0	0	0	0	0	1	0	0	0	0	0	3	panadol night	0				0	0	0	0	0	0	0	0	0	valerian plant good
35	2	rawhi	2	daboq	0	Monday	am	12	0.56	m	40	0	0	0	0	0	0	0	0	0	0	0	0	1	0	0	0	0	0	3	panadol night	0				1	0	0	0	0	0	0	0	0	0
36	2	دواكم	2	salt	2	Wednesday	am	11	2.18	f	27	0	0	0	0	0	0	0	0	0	0	0	0	1	0	0	0	0	0	3	panadol night	0				1	0	1	1	1	0	0	0	0	0
37	2	صيدلية براء	1	salt	1	Thursday	am	10	3.16	m	55	0	0	0	0	0	0	0	0	0	0	0	0	1	0	0	0	0	0	3	panadol night	0				1	0	1	1	0	0	0	0	0	valerian plant good
38	2	pharmacy 1	2	salt	0	Wednesday	am	10	3	f	26	0	0	0	0	0	0	0	0	0	0	0	0	1	0	0	0	0	0	3	panadol night	1.4				1	0	0	0	0	0	0	0	0	0
39	2	صيدلية فاخر	1	f7es	0	Thursday	am	10	2.45	m	40	0	0	0	0	0	0	0	0	0	0	0	0	1	0	0	0	0	0	3	panadol night	0				1	0	1	1	1	0	0	0	0	0
40	2	صيدليه شمس	1	jandaweel	0	tuesday	pm	5	3	m	45	0	0	0	0	0	0	0	0	0	0	0	0	1	0	0	0	0	0	3	panadol night	1.4				1	0	1	1	1	0	0	0	0	0
41	2	صيدلية فراس	1	jbl husain	3	Tuesday	pm	2	3.26	f	35	0	0	0	0	0	0	0	0	0	0	0	0	1	0	0	0	0	0	3	panadol night	1.4				1	0	0	0	0	0	0	0	0	yanson relaxes
42	2	صيدليه قدح	1	jbl husain	0	Wednesday	pm	1	2	m	45	0	1	0	0	0	0	0	0	0	0	0	0	1	0	0	0	0	0	3	panadol night	0				1	0	1	1	1	0	0	0	0	drink babonej/yanson, dairy before bedtime, after 7 pm no caffiene, don’t smoke, eat fruits in evening, don’t have heavy meal in evening
43	2	صيدلية ميساء	1	jbl husain	2	Wednesday	pm	1.3	2.4	f	30	0	0	0	0	0	0	0	0	0	0	0	0	1	0	0	0	0	0	3	panadol night	0				0	0	0	0	0	0	0	0	0	yanson relaxes
44	2	صيدلية ريال	1	jbl husain	0	Tuesday	pm	1	2.53	f	35	0	0	0	0	0	0	0	0	0	0	0	0	1	0	1	0	0	0	3	Panadol night/ songha night	7.4				1	0	0	0	0	0	0	0	0
45	2	صيدلية حوسة	1	jbl husain	3	Wednesday	pm	1	3.52	m	50	0	0	0	0	0	0	0	0	0	0	0	0	1	0	0	0	0	0	4															drink milk and yhogurt before bedtime
46	2	صيدلية سمير	1	jbl husain	0	Tuesday	pm	12.3	1.52	f	28	0	1	0	1	0	0	1	0	0	0	0	0	1	0	0	0	0	0	3	panadol night	0				1	0	1	1	1	0	0	0	0	sleep earlier and wakeup earlier, drink yanson
47	2	دواكم	2	jbl husain	0	Tuesday	pm	2	1.13	f	28	0	0	0	0	0	0	0	0	0	0	0	0	1	0	0	0	0	0	3	panadol night	0				1	0	1	1	1	0	0	0	0	yanson make you sleepy
48	2	pharmacy 1	2	sweileh	1	Thursday	pm	11	1.56	m	33	1	0	0	0	0	0	0	0	0	0	0	0	1	0	0	0	0	0	3	panadol night	0				1	0	1	1	0	0	0	0	0	herbs relax but don’t cause sedation
49	2	dawakom 148	2	jbl husain	1	Wednesday	pm	1.3	3.2	f	30	1	1	0	1	1	0	1	0	0	0	0	0	1	0	1	0	0	0	3	panadol night/ valerian	0				1	0	1	1	1	0	0	0	0	yanson and herbs help
50	2	bayan ryalat	1	salt	1	Wednesday	am	10	2	f	33	0	0	0	0	0	0	0	0	0	0	0	0	1	0	0	0	0	0	3	songha night	0				1	0	0	0	0	0	0	0	0	drink milk before bedtime
51	2	aljazeera	1	al nuzha	3	Saturday	am	12	4.36	m	55	0	0	0	0	0	0	0	0	0	0	0	0	1	0	0	0	0	0	3	songha night	3.7				0	0	1	1	1	0	0	0	0	herbs relax but don’t cause sedation
52	2	hajer	1	tabarbor	2	Saturday	am	11	3.43	f	30	0	0	0	0	0	1	0	0	0	0	0	0	1	0	0	0	0	0	3	panadol night	1.4				1	0	0	0	0	0	0	0	0	herbs relax but don’t cause sedation
53	2	I pharma	2	tabarbor	0	Saturday	am	11	3	f	33	1	1	0	0	1	0	0	0	0	1	0	0	1	0	0	0	0	0	3	valerian	6.3				1	0	1	1	1	0	0	0	0	herbs relax but don’t cause sedation
54	2	feryal	1	centre	0	Thursday	am	9	1.27	m	40	0	0	0	0	0	0	0	0	0	0	0	0	1	0	0	0	1	0	3	panadol night	1.4				1	0	1	1	1	0	0	0	0	herbs relax but don’t cause sedation
55	2	seema	1	wehdat	3	Wednesday	pm	10	5.54	f	28	0	0	0	0	0	0	0	0	0	0	0	0	1	0	0	0	0	0	3	panadol night	1.5				1	0	1	0	0	0	0	0	0	herbs relax but don’t cause sedation
56	2	al sabbagh	1	centre	3	Thursday	am	11	5	m	50	0	0	0	0	0	0	0	0	0	0	0	0	1	0	0	0	0	0	3	songha night	7.4				1	0	0	0	0	0	0	0	0	herbs relax but don’t cause sedation
57	2	pharmacy one	2	al nuzha	0	Saturday	am	1	3.2	f	26	0	0	0	0	0	0	1	0	0	0	0	0	1	0	0	0	1	0	3	panadol night	1.4				1	1	1	1	1	0	0	0	0	herbs relax but don’t cause sedation
58	2	soha	1	tabarbor	2	Saturday	am	12	2.36	f	30	0	0	0	0	0	0	0	0	0	0	0	0	1	0	0	0	0	0	3	deanxit	0.75				0	0	1	0	0	0	0	0	0	herbs relax but don’t cause sedation
59	2	pharma care	2	wehdat	1	Wednesday	pm	10.3	1.2	m	40	0	0	0	0	0	0	0	0	0	0	0	0	1	0	0	0	0	0	3	panadol night	0				1	0	0	0	0	0	0	0	0	herbs relax but don’t cause sedation
60	2	dawakom	2	tabarbor	0	Saturday	am	11	2.2	f	30	0	0	0	0	0	0	0	0	0	0	0	0	1	0	0	0	0	0	3	songha night	0				1	0	1	0	0	0	0	0	0	herbs relax but don’t cause sedation
61	2	dawakom	2	tabarbor	1	Saturday	am	10.34	1.34	f	30	0	0	0	0	0	0	0	0	0	0	0	0	1	0	0	0	0	0	3	songha night	0				1	0	1	1	1	0	0	0	0	herbs relax but don’t cause sedation
62	2	dawakom	2	al nuzha	0	Saturday	am	12	0.53	f	30	0	0	0	0	0	0	0	0	0	0	0	0	1	0	0	0	0	0	2		0													herbs relax but don’t cause sedation
63	2	al jalaa	1	centre	0	Thursday	am	11.3	2.21	f	30	0	0	0	0	0	0	0	0	0	0	0	0	1	0	1	0	0	0	3	songha night	0				1	0	1	1	1	0	0	0	0	herbs relax but don’t cause sedation
64	2	shahatet	1	centre	1	Thursday	am	11.3	1.2	f	33	0	0	0	0	0	0	0	0	0	0	0	0	1	0	0	0	0	0	3	panadol night	0				1	0	1	1	1	0	0	0	0	herbs relax but don’t cause sedation
65	2	jawhara tabarbor	1	tabarbor	0	Saturday	am	10	1.42	f	26	0	0	0	0	0	0	0	0	0	0	0	0	1	0	0	0	0	0	3	panadol night	0				1	0	1	1	1	0	0	0	0	herbs relax but don’t cause sedation
66	2	ard al hakeem	1	tabarbor	2	Saturday	am	10.3	1.51	f	28	0	0	0	0	0	0	0	0	0	0	0	0	1	0	0	0	0	0	3	panadol night	0				1	0	0	0	0	0	0	0	0	herbs relax but don’t cause sedation
67	2	al dalel	1	tabarbor	1	Saturday	am	9.3	1.54	f	30	1	1	0	0	1	0	0	0	0	1	0	0	0	0	0	0	0	0	3	songha night	0				1	0	1	1	1	0	0	0	0	herbs relax but don’t cause sedation
